# Supplementary material for: Survival of Peritoneal Membrane Function on Biocompatible Dialysis Solutions in a Peritoneal Dialysis Cohort Assessed by a Novel Test
Source: J Clin Med. 2021 Aug 18;10(16):3650. doi: 10.3390/jcm10163650 (PMC8396924; doi:10.3390/jcm10163650)
Supplement: Supplementary file 1 [file jcm-10-03650-s001.zip]

Archive with 1 entries (1 files):
- jcm-1330984-supplementary.pdf
